# Supplementary material for: Significant Mortality Reduction from Severe Pneumocystis jirovecii Pneumonia in People Living with HIV and Treated in the Intensive Care Unit, Croatia, 2002–2023
Source: Pathogens. 2025 Sep 25;14(10):973. doi: 10.3390/pathogens14100973 (PMC12567465; doi:10.3390/pathogens14100973)
Supplement: Supplementary file 1 [file pathogens-14-00973-s001.zip]

Archive with 1 entries (1 files):
- pathogens-3856754-supplementary.pdf
